# Supplementary material for: 5-Aminosalicylic Acid Distribution into the Intestinal Membrane Along the Gastrointestinal Tract After Oral Administration in Rats
Source: Pharmaceutics. 2024 Dec 7;16(12):1567. doi: 10.3390/pharmaceutics16121567 (PMC11677752; doi:10.3390/pharmaceutics16121567)
Supplement: Supplementary file 1 [file pharmaceutics-16-01567-s001.zip]

Archive with 1 entries (1 files):
- pharmaceutics-3301244-supplementary.pdf
